# Supplementary material for: Simulation-Based Design and Machine Learning Optimization of a Novel Liquid Cooling System for Radio Frequency Coils in Magnetic Hyperthermia
Source: Bioengineering (Basel). 2025 May 4;12(5):490. doi: 10.3390/bioengineering12050490 (PMC12109527; doi:10.3390/bioengineering12050490)
Supplement: Supplementary file 1 [file bioengineering-12-00490-s001.zip]

Archive with 1 entries (1 files):
- bioengineering-3600883-supplementary.pdf
